# Supplementary material for: Exogenous 8-Hydroxydeoxyguanosine Attenuates PM2.5-Induced Inflammation in Human Bronchial Epithelial Cells by Decreasing NLRP3 Inflammasome Activation
Source: Antioxidants (Basel). 2023 May 31;12(6):1189. doi: 10.3390/antiox12061189 (PMC10295443; doi:10.3390/antiox12061189)
Supplement: Supplementary file 1 [file antioxidants-12-01189-s001.zip]

Archive with 1 entries (1 files):
- antioxidants-2357144-supplementary.pdf
